# Supplementary material for: Tissue-specific regulatory mechanism of LncRNAs and methylation in sheep adipose and muscle induced by Allium mongolicum Regel extracts
Source: Sci Rep. 2021 Apr 28;11:9186. doi: 10.1038/s41598-021-88444-9 (PMC8080592; doi:10.1038/s41598-021-88444-9)
Supplement: Supplementary file 18 — Supplementary Tables. [file 41598_2021_88444_MOESM18_ESM.xlsx]

## Sheet: TableS1
TableS1. Summary of sequencing data quality.
Sample name	Raw reads	Clean reads	Clean bases	Error rate(%)	Q20(%)	Q30(%)	GC content(%)
BF2	87118954	83870954	12.58G	0.01	97.99	94.6	51.09
BF3	121292642	116293856	17.44G	0.01	97.82	94.27	51.42
BF5	101279976	97582874	14.64G	0.01	98.04	94.71	51.04
BM2	99496968	95270048	14.29G	0.01	97.64	94.28	54.43
BM3	106662040	104344818	15.65G	0.01	97.42	93.8	55.17
BM5	106154352	102815260	15.42G	0.01	97.4	93.78	56.87
NF2	90448758	88975956	13.35G	0.01	97.85	94.3	50.59
NF4	105086880	102708338	15.41G	0.02	97.24	93.33	54.13
NF5	99535322	97164290	14.57G	0.02	97.16	93.27	54.86
NM2	109568268	107009712	16.05G	0.01	98.04	94.77	53.84
NM4	106398762	104064416	15.61G	0.02	97.22	93.24	53.34
NM5	106763648	104716964	15.71G	0.01	98.11	94.9	52.92

## Sheet: TableS2
TableS2. Statistics of read mapping to reference genome.
Sample name	BF2	BF3	BF5	BM2	BM3	BM5	NF2	NF4	NF5	NM2	NM4	NM5
Total reads	83870954	116293856	97582874	95270048	104344818	102815260	88975956	102708338	97164290	107009712	104064416	104716964
Total mapped	74044331 (88.28%)	97565044 (83.9%)	86343826 (88.48%)	81735988 (85.79%)	88692887 (85%)	85282625 (82.95%)	78945018 (88.73%)	85128237 (82.88%)	78749010 (81.05%)	91584122 (85.58%)	86770583 (83.38%)	91140549 (87.04%)
Multiple mapped	7968324 (9.5%)	9054538 (7.79%)	10523606 (10.78%)	10938624 (11.48%)	11846056 (11.35%)	14909805 (14.5%)	7857121 (8.83%)	12163380 (11.84%)	9866976 (10.15%)	10571823 (9.88%)	10656731 (10.24%)	11329443 (10.82%)
Uniquely mapped	66076007 (78.78%)	88510506 (76.11%)	75820220 (77.7%)	70797364 (74.31%)	76846831 (73.65%)	70372820 (68.45%)	71087897 (79.9%)	72964857 (71.04%)	68882034 (70.89%)	81012299 (75.71%)	76113852 (73.14%)	79811106 (76.22%)
Read-1	33300814 (39.7%)	44573414 (38.33%)	38220942 (39.17%)	35901351 (37.68%)	39083193 (37.46%)	35731067 (34.75%)	35901594 (40.35%)	37116172 (36.14%)	35120611 (36.15%)	40906583 (38.23%)	38735132 (37.22%)	40280781 (38.47%)
Read-2	32775193 (39.08%)	43937092 (37.78%)	37599278 (38.53%)	34896013 (36.63%)	37763638 (36.19%)	34641753 (33.69%)	35186303 (39.55%)	35848685 (34.9%)	33761423 (34.75%)	40105716 (37.48%)	37378720 (35.92%)	39530325 (37.75%)
Reads map to '+'	32999977 (39.35%)	44174259 (37.99%)	37860194 (38.8%)	35302274 (37.05%)	38316138 (36.72%)	35077096 (34.12%)	35496934 (39.89%)	36406065 (35.45%)	34346888 (35.35%)	40417011 (37.77%)	37942343 (36.46%)	39828959 (38.03%)
Reads map to '-'	33076030 (39.44%)	44336247 (38.12%)	37960026 (38.9%)	35495090 (37.26%)	38530693 (36.93%)	35295724 (34.33%)	35590963 (40%)	36558792 (35.59%)	34535146 (35.54%)	40595288 (37.94%)	38171509 (36.68%)	39982147 (38.18%)
Non-splice reads	47994698 (57.22%)	67161531 (57.75%)	53568569 (54.9%)	46043371 (48.33%)	48417529 (46.4%)	46877434 (45.59%)	51442298 (57.82%)	51127726 (49.78%)	49031599 (50.46%)	52789621 (49.33%)	49722334 (47.78%)	52666180 (50.29%)
Splice reads	18081309 (21.56%)	21348975 (18.36%)	22251651 (22.8%)	24753993 (25.98%)	28429302 (27.25%)	23495386 (22.85%)	19645599 (22.08%)	21837131 (21.26%)	19850435 (20.43%)	28222678 (26.37%)	26391518 (25.36%)	27144926 (25.92%)
Reads mapped in proper pairs	63482526 (75.69%)	85167186 (73.23%)	72772952 (74.58%)	67345742 (70.69%)	72711050 (69.68%)	66814182 (64.98%)	68045444 (76.48%)	69304916 (67.48%)	65099514 (67%)	77338122 (72.27%)	71952204 (69.14%)	76113302 (72.68%)
Proper-paired reads map to different chrom	0 (0%)	0 (0%)	0 (0%)	0 (0%)	0 (0%)	0 (0%)	0 (0%)	0 (0%)	0 (0%)	0 (0%)	0 (0%)	0 (0%)

## Sheet: TableS3
TableS3. Coverage depth of whole genome Bisulfite sequencing.
Samples	ites_num	sites_covgMean	sites_numCovg1	sites_numCovg5	sites_numCovg10
WGBS_NM2	2461269268	17.33	94.1	89.29	78.82
WGBS_NM4	2436222989	17.59	93.15	82.66	67.02
WGBS_NF2	2432423484	17.59	93	82.65	68.3
WGBS_NF4	2447537884	18.74	93.58	85.36	71.92
WGBS_BM2	2433787734	17.65	93.05	82.24	66.42
WGBS_BM5	2438572720	18.05	93.23	83.26	68.18
WGBS_BF2	2434757087	17.17	93.09	82.71	67.11
WGBS_BF5	2438306634	17.45	93.22	83.91	69.17

## Sheet: TableS4
TableS4. C-site coverage for CG, CHH, CHG contexts.
sample	C_covgMean	C(Mb)	CG(Mb)	CHG(Mb)	CHH(Mb)	MeanC(%)	MeanCG(%)	MeanCHG(%)	MeanCHH(%)
WGBS_NM2	5.2	5622.5	291.9	1357.2	3973.3	3.9	70.17	0.27	0.27
WGBS_NM4	4.9	5340.8	262.8	1286.4	3791.6	3.76	71.26	0.27	0.27
WGBS_NF2	5.1	5521.5	263.2	1312.5	3945.7	3.8	74.5	0.26	0.26
WGBS_NF4	5.4	5817.5	282.5	1391.8	4143.2	3.86	73.21	0.31	0.32
WGBS_BM2	4.9	5324.4	255.3	1271.6	3797.5	3.72	72.16	0.27	0.28
WGBS_BM5	5	5472.4	265.9	1314.5	3892	3.74	71.37	0.28	0.28
WGBS_BF2	4.8	5208.5	256.9	1256.3	3695.3	3.89	73.79	0.26	0.26
WGBS_BF5	4.9	5274.2	265.3	1283	3725.9	3.97	74.32	0.25	0.24

## Sheet: TableS5
TableS5. Summary of CG, CHG and CHH methylation levels and densities.
Samples	CG_level_max	CG_level_min	CG_density_max	CG_density_min	CHG_level_max	CHG_level_min	CHG_density_max	CHG_density_min
WGBS_NM2	80.75	20.53	98.3	83.55	0.51	0.1	0.6	0.04
WGBS_NM4	82.42	20.52	98.28	86.05	0.51	0.1	0.68	0.04
WGBS_NF2	84.03	40.93	98.94	87.87	0.45	0.12	0.49	0.06
WGBS_NF4	82.55	35.38	98.62	85.58	0.66	0.1	0.55	0.04
WGBS_BM2	82.42	30.28	98.63	86.43	0.5	0.11	0.73	0.05
WGBS_BM5	81.7	31.29	98.56	86.63	0.5	0.1	0.68	0.05
WGBS_BF2	83.94	37.75	98.67	85.59	0.45	0.11	0.51	0.05
WGBS_BF5	83.95	37.89	99.15	87.23	0.45	0.09	0.52	0.04

## Sheet: TableS6
TableS6. Information of nine differentially expressed lncRNAs.
lncRNA_ID	lncRNA_Gene_ID	Gene_Type	Status	Chromosome	Start	End	Strand	Exon_number	Length	ORF
LNC_003112	XLOC_051002	intronic_lncRNA	lncRNA	NC_019460.2	178635080	178646816	+	3	1318	201
LNC_004544	XLOC_073108	intronic_lncRNA	lncRNA	NC_019462.2	2384696	2397617	+	10	1460	486
LNC_008267	XLOC_129483	antisense_lncRNA	lncRNA	NC_019468.2	42313848	42334284	-	3	273	91
LNC_001888	XLOC_031160	intronic_lncRNA	lncRNA	NC_019459.2	210947681	210972856	+	7	1036	198
LNC_009344	XLOC_143555	antisense_lncRNA	lncRNA	NC_019470.2	53129208	53133255	-	2	2272	194
LNC_008243	XLOC_129268	intronic_lncRNA	lncRNA	NC_019468.2	39561675	39563041	-	2	1135	182
LNC_007805	XLOC_125404	intronic_lncRNA	lncRNA	NC_019468.2	28961121	29112472	+	10	1451	390
LNC_007802	XLOC_125404	intronic_lncRNA	lncRNA	NC_019468.2	28922697	29117356	+	7	909	302
LNC_007807	XLOC_125404	intronic_lncRNA	lncRNA	NC_019468.2	29022799	29112472	+	3	574	132

## Sheet: TableS7
TableS7. Ingredients and chemical composition of basal diets (dry-matter basis%).
Ingredients	Content%
Alfalfa	27.78
Corn	19.25
Silage	15.52
Gourd seed skin	12.15
Dry distiller's grains and its soluble matter (DDGS)	4.33
Flax seed meal	4.62
Sunflower seed meal	6.09
Wheat bran	4.29
Red dates	1.68
Limestone	1.48
CaHPO4	0.69
NaCl	0.72
premix	1.4
Total	100

## Sheet: TableS8
TableS8. Chemical composition of basal diets.
Chemical component	Content%
Digestive energy (DE) (MJ/kg)	16.83
Crude protein (CP)	15.32
Acid detergent fiber (ADF)	29.69
Neutral detergent fiber(NDF)	50.98
Ether extract (EE)	3.09
Ca	1.02
P	0.55

## Sheet: TableS9
TableS9. Primers for real time PCR
Gene	Primer sequences (5’→3’) Forward	Primer sequences (5’→3’) Reverse
MYOZ1	GGTTGACCCCCAACAGAAAG	CTCAGCCAGGGAATAGGGGT
PDLIM5	AGCTAACTCAGCCAGAGGGC	CGCACATCGGAGTTCGTTTC
LMO7	CCCAGCTTCTTCATCTGCTTG	CTGGGCTTAGCTTTCGCACA
TFRC	TGAGTACAAGTGGTGACGGC	AATACAACAGCGGACTGGCA
